# Supplementary material for: Creation of a Novel Coding Program to Identify Genes Controlled by miRNAs During Human Rhinovirus Infection
Source: Methods Protoc. 2025 Sep 9;8(5):105. doi: 10.3390/mps8050105 (PMC12452739; doi:10.3390/mps8050105)
Supplement: Supplementary file 1 [file mps-08-00105-s001.zip]

Archive with 1 entries (1 files):
- mps-3774552-supplementary.pdf
